# Supplementary material for: The success story of Labiobaetis Novikova & Kluge in the Philippines (Ephemeroptera, Baetidae), with description of 18 new species
Source: Zookeys. 2020 Dec 10;1002:1–114. doi: 10.3897/zookeys.1002.58017 (PMC7746671; doi:10.3897/zookeys.1002.58017)
Supplement: XML Treatment for Labiobaetis dalisay [file zookeys.1002.58017-treatment1.xml]

<!DOCTYPE tp:taxon-treatment
  PUBLIC "-//TaxonX//DTD Taxonomic Treatment Publishing DTD v0 20100105//EN" "tax-treatment-NSO.dtd">
<tp:taxon-treatment xmlns:tp="http://www.plazi.org/taxpub"><tp:treatment-meta><kwd-group><label>Taxon classification</label><kwd><named-content xmlns:xlink="http://www.w3.org/1999/xlink" content-type="kingdom">Animalia</named-content></kwd><kwd><named-content xmlns:xlink="http://www.w3.org/1999/xlink" content-type="order">Ephemeroptera</named-content></kwd><kwd><named-content xmlns:xlink="http://www.w3.org/1999/xlink" content-type="family">Baetidae</named-content></kwd></kwd-group><mixed-citation publication-type="journal"><person-group><name><surname>Kaltenbach</surname><given-names>Thomas</given-names></name><name><surname>Garces</surname><given-names>Jhoana M.</given-names></name><name><surname>Gattolliat</surname><given-names>Jean-Luc</given-names></name></person-group><article-title>The success story of <italic><tp:taxon-name><tp:taxon-name-part taxon-name-part-type="genus" reg="Labiobaetis">Labiobaetis</tp:taxon-name-part></tp:taxon-name></italic> Novikova &amp; Kluge in the Philippines (<tp:taxon-name><tp:taxon-name-part taxon-name-part-type="order">Ephemeroptera</tp:taxon-name-part></tp:taxon-name>, <tp:taxon-name><tp:taxon-name-part taxon-name-part-type="family">Baetidae</tp:taxon-name-part></tp:taxon-name>), with description of 18 new species</article-title><source>Zookeys</source><day>10</day><month>12</month><year>2020</year><volume>1002</volume><fpage>1</fpage><lpage>114</lpage><pub-id pub-id-type="doi">10.3897/zookeys.1002.58017</pub-id></mixed-citation></tp:treatment-meta><tp:nomenclature><tp:taxon-name><object-id xmlns:xlink="http://www.w3.org/1999/xlink" content-type="arpha" xlink:type="simple">AC1E7D76-CA66-56BB-A87D-934B80CBD129</object-id>
              <tp:taxon-name-part taxon-name-part-type="genus" reg="Labiobaetis">Labiobaetis</tp:taxon-name-part>
              <tp:taxon-name-part taxon-name-part-type="species" reg="dalisay">dalisay</tp:taxon-name-part>
              <object-id xmlns:xlink="http://www.w3.org/1999/xlink" content-type="zoobank" xlink:type="simple">http://zoobank.org/0CF1B9F8-0208-4EF9-BF95-379DBFAA2FF0</object-id>
            </tp:taxon-name><tp:taxon-status xmlns:xlink="http://www.w3.org/1999/xlink" xlink:type="simple">sp. nov.</tp:taxon-status><xref ref-type="fig" rid="F3">Figures 3</xref><xref ref-type="fig" rid="F4">, 4</xref><xref ref-type="fig" rid="F41">, 41a</xref><xref ref-type="fig" rid="F48">, 48b</xref></tp:nomenclature><tp:treatment-sec sec-type="diagnosis" id="SECID0EXTBG"><title>Diagnosis.</title><p><bold>Larva.</bold> Following combination of characters: A) dorsal surface of labrum with 6–8 long, dendritic setae; B) labial palp segment II with a slender thumb-like distomedial protuberance, segment III subrectangular; C) right mandible without row of thin setae at inner margin of innermost denticle; D) fore femur length 3.4 × maximum width, dorsal margin with 10–19 curved, spine-like setae; E) hind protoptera well developed; F) paraproct distally not expanded, with ca. 15 stout, marginal spines.</p></tp:treatment-sec><tp:treatment-sec sec-type="description" id="SECID0E6TBG"><title>Description.</title><p><bold>Larva</bold> (Figs <xref ref-type="fig" rid="F3">3</xref>, <xref ref-type="fig" rid="F4">4</xref>, <xref ref-type="fig" rid="F41">41a</xref>). Body length 4.8–6.5 mm. Cerci ca. ½ of body length. Paracercus ca. 2/3 of cerci length. Antenna approx. twice as long as head length.</p><fig id="F3" position="float" orientation="portrait"><object-id xmlns:xlink="http://www.w3.org/1999/xlink" content-type="doi" xlink:type="simple">10.3897/zookeys.1002.58017.figure3</object-id><object-id xmlns:xlink="http://www.w3.org/1999/xlink" content-type="arpha" xlink:type="simple">49CEB00A-0B84-57F6-9D04-903621875F09</object-id><label>Figure 3.</label><caption><p><italic><tp:taxon-name><tp:taxon-name-part taxon-name-part-type="genus" reg="Labiobaetis">Labiobaetis</tp:taxon-name-part> <tp:taxon-name-part taxon-name-part-type="species" reg="dalisay">dalisay</tp:taxon-name-part></tp:taxon-name></italic> sp. nov., larva morphology <bold>a</bold> labrum <bold>b</bold> seta of arc on dorsal surface of labrum <bold>c</bold> right mandible <bold>d</bold> right prostheca <bold>e</bold> right incisor and kinetodontium <bold>f</bold> left mandible <bold>g</bold> left prostheca <bold>h</bold> hypopharynx and superlinguae <bold>i</bold> maxilla <bold>j</bold> labium <bold>k</bold> apex of paraglossa.</p></caption><graphic xmlns:xlink="http://www.w3.org/1999/xlink" xlink:href="zookeys-1002-001-g003.jpg" position="float" orientation="portrait" xlink:type="simple" id="oo_484668.jpg"><uri content-type="original_file" xlink:type="simple">https://binary.pensoft.net/fig/484668</uri></graphic></fig><p><bold><italic>Colouration</italic>.</bold> Head, thorax, and abdomen dorsally brown with bright pattern as in Fig. <xref ref-type="fig" rid="F41">41a</xref>, fore protoptera light brown with darker striation. Head, thorax, and abdomen ventrally light brown. Legs light brown, femur basally and apically brown with a distomedial brown spot and a brown streak distomedially along dorsal margin, tibia basally with brown area, tarsus medially brown. Caudalii light brown with a brown band both at base and at ca. 1/3 of cerci length, cerci distally brown.</p><p><bold><italic>Antenna</italic></bold> (Fig. <xref ref-type="fig" rid="F4">4g</xref>) with scape and pedicel subcylindrical, with well-developed distolateral process at scape.</p><fig id="F4" position="float" orientation="portrait"><object-id xmlns:xlink="http://www.w3.org/1999/xlink" content-type="doi" xlink:type="simple">10.3897/zookeys.1002.58017.figure4</object-id><object-id xmlns:xlink="http://www.w3.org/1999/xlink" content-type="arpha" xlink:type="simple">C5DAC858-02E1-5BBC-A25A-60B6FD3D4FAF</object-id><label>Figure 4.</label><caption><p><italic><tp:taxon-name><tp:taxon-name-part taxon-name-part-type="genus" reg="Labiobaetis">Labiobaetis</tp:taxon-name-part> <tp:taxon-name-part taxon-name-part-type="species" reg="dalisay">dalisay</tp:taxon-name-part></tp:taxon-name></italic> sp. nov., larva morphology <bold>a</bold> foreleg <bold>b</bold> seta at apex of femur <bold>c</bold> fore claw <bold>d</bold> tergum IV <bold>e</bold> gill IV <bold>f</bold> paraproct <bold>g</bold> antennal scape <bold>h</bold> metanotum.</p></caption><graphic xmlns:xlink="http://www.w3.org/1999/xlink" xlink:href="zookeys-1002-001-g004.jpg" position="float" orientation="portrait" xlink:type="simple" id="oo_484669.jpg"><uri content-type="original_file" xlink:type="simple">https://binary.pensoft.net/fig/484669</uri></graphic></fig><p><bold><italic>Labrum</italic></bold> (Fig. <xref ref-type="fig" rid="F3">3a, b</xref>). Rectangular, length 0.7 × maximum width. Distal margin with medial emargination and a small process. Dorsally with medium, fine, simple setae scattered over surface; submarginal arc of setae composed of 6–8 long, dendritic setae. Ventrally with marginal row of setae composed of anterolateral long, feathered setae and medial long, bifid, pectinate setae; ventral surface with ca. six short, spine-like setae near lateral and anterolateral margin.</p><p><bold><italic>Right mandible</italic></bold> (Fig. <xref ref-type="fig" rid="F3">3c, d, e</xref>). Incisor and kinetodontium fused. Incisor with five denticles; kinetodontium with three denticles, inner margin of innermost denticle without a row of thin setae; denticles of both incisor and kinetodontium of unused mandibles with secondary dentation. Prostheca robust, apically denticulate. Margin between prostheca and mola slightly convex. Tuft of setae at apex of mola present.</p><p><bold><italic>Left mandible</italic></bold> (Fig. <xref ref-type="fig" rid="F3">3f, g</xref>). Incisor and kinetodontium fused. Incisor with four denticles; kinetodontium with three denticles. Prostheca robust, apically with small denticles and comb-shaped structure. Margin between prostheca and mola slightly convex. Subtriangular process long and slender, above level of area between prostheca and mola. Denticles of mola apically constricted. Tuft of setae at apex of mola present.</p><p>Both mandibles with lateral margins slightly convex. Basal half with fine, simple setae scattered over dorsal surface.</p><p><bold><italic>Hypopharynx and superlinguae</italic></bold> (Fig. <xref ref-type="fig" rid="F3">3h</xref>). Lingua approx. as long as superlinguae. Lingua longer than broad; medial tuft of stout setae poorly developed; distal half laterally expanded. Superlinguae distally rounded; lateral margin rounded; fine, long, simple setae along distal margin.</p><p><bold><italic>Maxilla</italic></bold> (Fig. <xref ref-type="fig" rid="F3">3i</xref>). Galea-lacinia ventrally with two simple, apical setae under canines. Inner dorsal row of setae with three denti-setae, distal denti-seta tooth-like, middle and proximal denti-setae slender, bifid and pectinate. Medially with one bipectinate, spine-like seta and five medium to long, simple setae. Maxillary palp approx. as long as length of galea-lacinia; 2-segmented; palp segment II 1.6 × length of segment I; setae on maxillary palp fine, simple, scattered over surface of segments I and II; apex of last segment slightly pointed, with slight excavation at inner distolateral margin.</p><p><bold><italic>Labium</italic></bold> (Fig. <xref ref-type="fig" rid="F3">3j, k</xref>). Glossa basally broad, narrowing toward apex; shorter than paraglossa; inner margin with ca. ten spine-like setae increasing in length distally; apex with two long, robust, pectinate setae and one short, robust seta; outer margin with three spine-like setae; ventral surface with fine, simple, scattered setae. Paraglossa sub-rectangular, curved inward; apex rounded; with three rows of long, robust, distally pectinate setae in apical area and 4–6 medium, simple setae in anteromedial area; outer, anterolateral margin with some long, spine-like setae; dorsally with a row of three long, spine-like setae near inner margin. Labial palp with segment I 0.9 × length of segments II and III combined. Segment I ventrally with short, fine, simple setae. Segment II with slender, thumb-like distomedial protuberance; distomedial protuberance 0.5 × width of base of segment III; ventral surface with short, fine, simple setae; dorsally with two or three spine-like, simple setae near outer margin. Segment III subrectangular; length 0.9 × width; ventrally covered with short, spine-like, simple setae and short, fine, simple setae.</p><p><bold><italic>Hind protoptera</italic></bold> (Fig. <xref ref-type="fig" rid="F4">4h</xref>) well developed.</p><p><bold><italic>Foreleg</italic></bold> (Fig. <xref ref-type="fig" rid="F4">4a–c</xref>). Ratio of foreleg segments 1.4:1.0:0.7:0.3. <bold><italic>Femur</italic></bold>. Length ca. 3 × maximum width. Dorsal margin with a row of 10–19 curved, spine-like setae, apically rounded and sometimes with minute dentation; length of setae 0.13 × maximum width of femur. Apex rounded, with a pair of spine-like setae, apically rounded and sometimes with minute dentation and some short, stout setae. Many stout, lanceolate setae scattered along ventral margin; femoral patch present. <bold><italic>Tibia</italic>.</bold> Dorsal margin with two rows of short, spine-like setae. Ventral margin with a row of short, curved, spine-like setae, on apex some longer, partly bipectinate, spine-like setae and a tuft of fine, simple setae. Anterior surface scattered with stout, lanceolate setae. Patellotibial suture present on basal 2/3 area. <bold><italic>Tarsus</italic>.</bold> Dorsal margin with one or two rows of short, stout setae. Ventral margin with a row of curved, spine-like setae. Claw with one row of 13–15 denticles; distally pointed; with five or six stripes; subapical setae absent.</p><p><bold><italic>Terga</italic></bold> (Fig. <xref ref-type="fig" rid="F4">4d</xref>). Surface with irregular rows of W-shaped scale bases and scattered fine, simple setae. Posterior margin of tergum IV with triangular spines, longer than wide.</p><p><bold><italic>Gills</italic></bold> (Fig. <xref ref-type="fig" rid="F4">4e</xref>). Present on segments I–VII. Margin with small denticles intercalating fine simple setae. Tracheae extending from main trunk to inner and outer margins. Gill I ca. 2/3 length of segment II. Gill IV as long as length of segments V and 2/3 VI combined. Gill VII as long as length of segments VIII and 1/3 IX combined.</p><p><bold><italic>Paraproct</italic></bold> (Fig. <xref ref-type="fig" rid="F4">4f</xref>). Distally not expanded, with ca. 15 stout, marginal spines. Surface scattered with U-shaped scale bases and fine, simple setae. Cercotractor with numerous small, marginal spines.</p></tp:treatment-sec><tp:treatment-sec sec-type="etymology" id="SECID0EIHAI"><title>Etymology.</title><p>Named after the Filipino word <italic><tp:taxon-name><tp:taxon-name-part taxon-name-part-type="genus" reg="Labiobaetis"/><tp:taxon-name-part taxon-name-part-type="species" reg="dalisay">dalisay</tp:taxon-name-part></tp:taxon-name></italic> meaning pristine, which describes the localities where the species was collected.</p></tp:treatment-sec><tp:treatment-sec sec-type="distribution" id="SECID0EYHAI"><title>Distribution.</title><p>Philippines: Luzon (Fig. <xref ref-type="fig" rid="F48">48b</xref>).</p></tp:treatment-sec><tp:treatment-sec sec-type="Biological aspects" id="SECID0ECIAI"><title>Biological aspects.</title><p>The specimens were collected at altitudes from 60 m to 400 m, mainly in pristine areas.</p></tp:treatment-sec><tp:treatment-sec sec-type="type material" id="SECID0EHIAI"><title>Type material.</title><p><bold><italic>Holotype</italic>.</bold> Philippines • larva; Luzon, Maria Aurora, Wenceslao, Bingwangan River; <named-content xmlns:xlink="http://www.w3.org/1999/xlink" content-type="dwc:verbatimCoordinates" xlink:type="simple"><named-content content-type="geo-json" specific-use="{&#34;type&#34;:&#34;Point&#34;,&#34;coordinates&#34;:[121.422500,15.763333]}" id="NCID0EVIAI" xlink:type="simple">15°45'48"N, 121°25'21"E</named-content></named-content>; 60 m; 05.II.1998; leg. Mendoza; on slide; GBIFCH 00592279; <named-content xmlns:xlink="http://www.w3.org/1999/xlink" content-type="dwc:institutional_code" xlink:type="simple">PNM</named-content>. <bold><italic>Paratypes</italic>.</bold> Philippines • larva; Luzon, Nueva Ecija, Pantabangan, Candaclan River; <named-content xmlns:xlink="http://www.w3.org/1999/xlink" content-type="dwc:verbatimCoordinates" xlink:type="simple"><named-content content-type="geo-json" specific-use="{&#34;type&#34;:&#34;Point&#34;,&#34;coordinates&#34;:[121.221389,15.780000]}" id="NCID0EGJAI" xlink:type="simple">15°46'48"N, 121°13'17"E</named-content></named-content>; 240 m; 05.II.1998; leg. Mendoza; on slide; GBIFCH 00654909; <named-content xmlns:xlink="http://www.w3.org/1999/xlink" content-type="dwc:institutional_code" xlink:type="simple">ZSM</named-content> • 6 larvae; Luzon, Benguet, Tuba, Taloy Sur; <named-content xmlns:xlink="http://www.w3.org/1999/xlink" content-type="dwc:verbatimCoordinates" xlink:type="simple"><named-content content-type="geo-json" specific-use="{&#34;type&#34;:&#34;Point&#34;,&#34;coordinates&#34;:[120.508611,16.359167]}" id="NCID0ETJAI" xlink:type="simple">16°21'33"N, 120°30'31"E</named-content></named-content>; 400 m; XI. 1997; leg. Mey; 1 on slide; GenBank: <ext-link xmlns:xlink="http://www.w3.org/1999/xlink" ext-link-type="gen" xlink:href="MT830940" xlink:type="simple">MT830940</ext-link>; GBIFCH 00763649; <abbrev xmlns:xlink="http://www.w3.org/1999/xlink" content-type="institution" xlink:title="Ateneo de Manila University, Quezon City" id="ABBRID0E4JAI" xlink:type="simple">AdMU</abbrev>; 5 in alcohol; GBIFCH 00515405; <abbrev xmlns:xlink="http://www.w3.org/1999/xlink" content-type="institution" xlink:title="Musée de Zoologie Lausanne" id="ABBRID0ECKAI" xlink:type="simple">MZL</abbrev>.</p></tp:treatment-sec><tp:treatment-sec><!--Section generated to contain objects referenced in tp:taxon-treatment.--><fig id="F41" position="float" orientation="portrait"><object-id xmlns:xlink="http://www.w3.org/1999/xlink" content-type="doi" xlink:type="simple">10.3897/zookeys.1002.58017.figure41</object-id><object-id xmlns:xlink="http://www.w3.org/1999/xlink" content-type="arpha" xlink:type="simple">6209BD60-ADD0-5484-B75C-E1763B2C9712</object-id><label>Figure 41.</label><caption><p>Habitus, larvae, dorsal view <bold>a</bold><italic><tp:taxon-name><tp:taxon-name-part taxon-name-part-type="genus" reg="Labiobaetis">Labiobaetis</tp:taxon-name-part> <tp:taxon-name-part taxon-name-part-type="species" reg="dalisay">dalisay</tp:taxon-name-part></tp:taxon-name></italic> sp. nov. <bold>b</bold><italic><tp:taxon-name><tp:taxon-name-part taxon-name-part-type="genus" reg="Labiobaetis">Labiobaetis</tp:taxon-name-part> <tp:taxon-name-part taxon-name-part-type="species" reg="acei">acei</tp:taxon-name-part></tp:taxon-name></italic> sp. nov. <bold>c</bold><italic><tp:taxon-name><tp:taxon-name-part taxon-name-part-type="genus" reg="Labiobaetis">Labiobaetis</tp:taxon-name-part> <tp:taxon-name-part taxon-name-part-type="species" reg="aldabae">aldabae</tp:taxon-name-part></tp:taxon-name></italic> sp. nov.</p></caption><graphic xmlns:xlink="http://www.w3.org/1999/xlink" xlink:href="zookeys-1002-001-g041.jpg" position="float" orientation="portrait" xlink:type="simple" id="oo_484706.jpg"><uri content-type="original_file" xlink:type="simple">https://binary.pensoft.net/fig/484706</uri></graphic></fig><fig id="F48" position="float" orientation="portrait"><object-id xmlns:xlink="http://www.w3.org/1999/xlink" content-type="doi" xlink:type="simple">10.3897/zookeys.1002.58017.figure48</object-id><object-id xmlns:xlink="http://www.w3.org/1999/xlink" content-type="arpha" xlink:type="simple">2E203788-01C3-549C-A7C7-259D9B44CBFD</object-id><label>Figure 48.</label><caption><p>Distribution of <italic><tp:taxon-name><tp:taxon-name-part taxon-name-part-type="genus" reg="Labiobaetis">Labiobaetis</tp:taxon-name-part></tp:taxon-name></italic> in the Philippines <bold>a</bold> Philippines, overview <bold>b</bold> Group <italic><tp:taxon-name><tp:taxon-name-part taxon-name-part-type="genus" reg="Labiobaetis"/><tp:taxon-name-part taxon-name-part-type="species" reg="dendrisetis">dendrisetis</tp:taxon-name-part></tp:taxon-name></italic><bold>c</bold> Group <italic><tp:taxon-name><tp:taxon-name-part taxon-name-part-type="genus" reg="Labiobaetis"/><tp:taxon-name-part taxon-name-part-type="species" reg="numeratus">numeratus</tp:taxon-name-part></tp:taxon-name></italic>.</p></caption><graphic xmlns:xlink="http://www.w3.org/1999/xlink" xlink:href="zookeys-1002-001-g048.jpg" position="float" orientation="portrait" xlink:type="simple" id="oo_484713.jpg"><uri content-type="original_file" xlink:type="simple">https://binary.pensoft.net/fig/484713</uri></graphic></fig></tp:treatment-sec></tp:taxon-treatment>
