# Supplementary material for: The success story of Labiobaetis Novikova & Kluge in the Philippines (Ephemeroptera, Baetidae), with description of 18 new species
Source: Zookeys. 2020 Dec 10;1002:1–114. doi: 10.3897/zookeys.1002.58017 (PMC7746671; doi:10.3897/zookeys.1002.58017)
Supplement: XML Treatment for Labiobaetis molawinensis [file zookeys.1002.58017-treatment13.xml]

<!DOCTYPE tp:taxon-treatment
  PUBLIC "-//TaxonX//DTD Taxonomic Treatment Publishing DTD v0 20100105//EN" "tax-treatment-NSO.dtd">
<tp:taxon-treatment xmlns:tp="http://www.plazi.org/taxpub"><tp:treatment-meta><kwd-group><label>Taxon classification</label><kwd><named-content xmlns:xlink="http://www.w3.org/1999/xlink" content-type="kingdom">Animalia</named-content></kwd><kwd><named-content xmlns:xlink="http://www.w3.org/1999/xlink" content-type="order">Ephemeroptera</named-content></kwd><kwd><named-content xmlns:xlink="http://www.w3.org/1999/xlink" content-type="family">Baetidae</named-content></kwd></kwd-group><mixed-citation publication-type="journal"><person-group><name><surname>Kaltenbach</surname><given-names>Thomas</given-names></name><name><surname>Garces</surname><given-names>Jhoana M.</given-names></name><name><surname>Gattolliat</surname><given-names>Jean-Luc</given-names></name></person-group><article-title>The success story of <italic><tp:taxon-name><tp:taxon-name-part taxon-name-part-type="genus" reg="Labiobaetis">Labiobaetis</tp:taxon-name-part></tp:taxon-name></italic> Novikova &amp; Kluge in the Philippines (<tp:taxon-name><tp:taxon-name-part taxon-name-part-type="order">Ephemeroptera</tp:taxon-name-part></tp:taxon-name>, <tp:taxon-name><tp:taxon-name-part taxon-name-part-type="family">Baetidae</tp:taxon-name-part></tp:taxon-name>), with description of 18 new species</article-title><source>Zookeys</source><day>10</day><month>12</month><year>2020</year><volume>1002</volume><fpage>1</fpage><lpage>114</lpage><pub-id pub-id-type="doi">10.3897/zookeys.1002.58017</pub-id></mixed-citation></tp:treatment-meta><tp:nomenclature><tp:taxon-name><object-id xmlns:xlink="http://www.w3.org/1999/xlink" content-type="arpha" xlink:type="simple">EE940A7A-37BC-5D6A-8D71-6F07326FA8AC</object-id>
              <tp:taxon-name-part taxon-name-part-type="genus" reg="Labiobaetis">Labiobaetis</tp:taxon-name-part>
              <tp:taxon-name-part taxon-name-part-type="species" reg="molawinensis">molawinensis</tp:taxon-name-part>
            </tp:taxon-name><tp:taxon-authority>(Müller-Liebenau, 1982)</tp:taxon-authority><xref ref-type="fig" rid="F27">Figures 27</xref><xref ref-type="fig" rid="F49">, 49b</xref></tp:nomenclature><tp:treatment-sec sec-type="diagnosis" id="SECID0EMPFK"><title>Diagnosis.</title><p><bold>Larva.</bold> Following combination of characters: A) dorsal surface of labrum with submarginal arc of ca. 15 clavate setae; B) labial palp segment II with a large, lobed distomedial protuberance, segment III slightly pentagonal, apically slightly truncate; C) left mandible without setae at apex of mola; D) fore femur rather slender, length 3.6 × maximum width, dorsal margin with a row of ca. ten curved, spine-like setae; E) tarsal claw with ca. eleven denticles; F) paraproct distally not expanded, with &gt; 40 stout marginal spines.</p></tp:treatment-sec><tp:treatment-sec sec-type="material" id="SECID0EUPFK"><title>Examined material.</title><p><bold><italic>Paratype</italic>.</bold> Philippines • 1 larva; rapids, Molawin Creek, college, Laguna; 28.VII.1977; leg. C.R. Realon; Coll. Pescador; on slide; <named-content xmlns:xlink="http://www.w3.org/1999/xlink" content-type="dwc:institutional_code" xlink:type="simple">ZSM</named-content>.</p></tp:treatment-sec><tp:treatment-sec sec-type="material" id="SECID0EEQFK"><title>Other material.</title><p>Philippines • 1 larva; Luzon, Laguna, Los Banos, UP Campus, Molawin River; <named-content xmlns:xlink="http://www.w3.org/1999/xlink" content-type="dwc:verbatimCoordinates" xlink:type="simple"><named-content content-type="geo-json" specific-use="{&#34;type&#34;:&#34;Point&#34;,&#34;coordinates&#34;:[121.195556,14.168056]}" id="NCID0ENQFK" xlink:type="simple">14°10'05"N, 121°11'44"E</named-content></named-content>; 29.IX.1998; leg. Mendoza; on slide; GBIFCH 00654910; <abbrev xmlns:xlink="http://www.w3.org/1999/xlink" content-type="institution" xlink:title="Ateneo de Manila University, Quezon City" id="ABBRID0ESQFK" xlink:type="simple">AdMU</abbrev> • 1 larva; Luzon, Laguna, Samil River; <named-content xmlns:xlink="http://www.w3.org/1999/xlink" content-type="dwc:verbatimCoordinates" xlink:type="simple"><named-content content-type="geo-json" specific-use="{&#34;type&#34;:&#34;Point&#34;,&#34;coordinates&#34;:[121.516667,14.133333]}" id="NCID0E1QFK" xlink:type="simple">14°08'N, 121°31'E</named-content></named-content>; 27.VI.2018; 370 m; leg. Freitag et al.; on slide; GBIFCH 00654912; <named-content xmlns:xlink="http://www.w3.org/1999/xlink" content-type="dwc:institutional_code" xlink:type="simple">ZSM</named-content> • 1 larva; Luzon, Aurora, Baler, Cemento, rocky coast; <named-content xmlns:xlink="http://www.w3.org/1999/xlink" content-type="dwc:verbatimCoordinates" xlink:type="simple"><named-content content-type="geo-json" specific-use="{&#34;type&#34;:&#34;Point&#34;,&#34;coordinates&#34;:[121.579444,15.755833]}" id="NCID0EHRFK" xlink:type="simple">15°45'21"N, 121°34'46"E</named-content></named-content>; 0 m; 04.II.1998; leg. Mendoza; on slide; GBIFCH 00654892; <abbrev xmlns:xlink="http://www.w3.org/1999/xlink" content-type="institution" xlink:title="Ateneo de Manila University, Quezon City" id="ABBRID0EMRFK" xlink:type="simple">AdMU</abbrev>.</p><fig id="F27" position="float" orientation="portrait"><object-id xmlns:xlink="http://www.w3.org/1999/xlink" content-type="doi" xlink:type="simple">10.3897/zookeys.1002.58017.figure27</object-id><object-id xmlns:xlink="http://www.w3.org/1999/xlink" content-type="arpha" xlink:type="simple">B6085F4A-DCC8-51EE-A662-04A219EFF4FF</object-id><label>Figure 27.</label><caption><p><italic><tp:taxon-name><tp:taxon-name-part taxon-name-part-type="genus" reg="Labiobaetis">Labiobaetis</tp:taxon-name-part> <tp:taxon-name-part taxon-name-part-type="species" reg="molawinensis">molawinensis</tp:taxon-name-part></tp:taxon-name></italic>, larva morphology <bold>a</bold> labrum <bold>b</bold> labium <bold>c</bold> paraproct.</p></caption><graphic xmlns:xlink="http://www.w3.org/1999/xlink" xlink:href="zookeys-1002-001-g027.jpg" position="float" orientation="portrait" xlink:type="simple" id="oo_484692.jpg"><uri content-type="original_file" xlink:type="simple">https://binary.pensoft.net/fig/484692</uri></graphic></fig></tp:treatment-sec><tp:treatment-sec><!--Section generated to contain objects referenced in tp:taxon-treatment.--><fig id="F49" position="float" orientation="portrait"><object-id xmlns:xlink="http://www.w3.org/1999/xlink" content-type="doi" xlink:type="simple">10.3897/zookeys.1002.58017.figure49</object-id><object-id xmlns:xlink="http://www.w3.org/1999/xlink" content-type="arpha" xlink:type="simple">0C2C5BFF-4BCA-5EEE-9E66-514EC4A0AC81</object-id><label>Figure 49.</label><caption><p>Distribution of <italic><tp:taxon-name><tp:taxon-name-part taxon-name-part-type="genus" reg="Labiobaetis">Labiobaetis</tp:taxon-name-part></tp:taxon-name></italic> in the Philippines <bold>a</bold> Group <italic><tp:taxon-name><tp:taxon-name-part taxon-name-part-type="genus" reg="Labiobaetis"/><tp:taxon-name-part taxon-name-part-type="species" reg="operosus">operosus</tp:taxon-name-part></tp:taxon-name></italic><bold>b</bold> Group <italic><tp:taxon-name><tp:taxon-name-part taxon-name-part-type="genus" reg="Labiobaetis"/><tp:taxon-name-part taxon-name-part-type="species" reg="sumigarensis">sumigarensis</tp:taxon-name-part></tp:taxon-name></italic><bold>c</bold> Group <italic><tp:taxon-name><tp:taxon-name-part taxon-name-part-type="genus" reg="Labiobaetis"/><tp:taxon-name-part taxon-name-part-type="species" reg="vallus">vallus</tp:taxon-name-part></tp:taxon-name></italic>.</p></caption><graphic xmlns:xlink="http://www.w3.org/1999/xlink" xlink:href="zookeys-1002-001-g049.jpg" position="float" orientation="portrait" xlink:type="simple" id="oo_484714.jpg"><uri content-type="original_file" xlink:type="simple">https://binary.pensoft.net/fig/484714</uri></graphic></fig></tp:treatment-sec></tp:taxon-treatment>
