# Supplementary material for: The success story of Labiobaetis Novikova & Kluge in the Philippines (Ephemeroptera, Baetidae), with description of 18 new species
Source: Zookeys. 2020 Dec 10;1002:1–114. doi: 10.3897/zookeys.1002.58017 (PMC7746671; doi:10.3897/zookeys.1002.58017)
Supplement: XML Treatment for Labiobaetis pelingeni [file zookeys.1002.58017-treatment18.xml]

<!DOCTYPE tp:taxon-treatment
  PUBLIC "-//TaxonX//DTD Taxonomic Treatment Publishing DTD v0 20100105//EN" "tax-treatment-NSO.dtd">
<tp:taxon-treatment xmlns:tp="http://www.plazi.org/taxpub"><tp:treatment-meta><kwd-group><label>Taxon classification</label><kwd><named-content xmlns:xlink="http://www.w3.org/1999/xlink" content-type="kingdom">Animalia</named-content></kwd><kwd><named-content xmlns:xlink="http://www.w3.org/1999/xlink" content-type="order">Ephemeroptera</named-content></kwd><kwd><named-content xmlns:xlink="http://www.w3.org/1999/xlink" content-type="family">Baetidae</named-content></kwd></kwd-group><mixed-citation publication-type="journal"><person-group><name><surname>Kaltenbach</surname><given-names>Thomas</given-names></name><name><surname>Garces</surname><given-names>Jhoana M.</given-names></name><name><surname>Gattolliat</surname><given-names>Jean-Luc</given-names></name></person-group><article-title>The success story of <italic><tp:taxon-name><tp:taxon-name-part taxon-name-part-type="genus" reg="Labiobaetis">Labiobaetis</tp:taxon-name-part></tp:taxon-name></italic> Novikova &amp; Kluge in the Philippines (<tp:taxon-name><tp:taxon-name-part taxon-name-part-type="order">Ephemeroptera</tp:taxon-name-part></tp:taxon-name>, <tp:taxon-name><tp:taxon-name-part taxon-name-part-type="family">Baetidae</tp:taxon-name-part></tp:taxon-name>), with description of 18 new species</article-title><source>Zookeys</source><day>10</day><month>12</month><year>2020</year><volume>1002</volume><fpage>1</fpage><lpage>114</lpage><pub-id pub-id-type="doi">10.3897/zookeys.1002.58017</pub-id></mixed-citation></tp:treatment-meta><tp:nomenclature><tp:taxon-name><object-id xmlns:xlink="http://www.w3.org/1999/xlink" content-type="arpha" xlink:type="simple">DB80E3F6-108E-5014-B9E1-41F18917F852</object-id>
              <tp:taxon-name-part taxon-name-part-type="genus" reg="Labiobaetis">Labiobaetis</tp:taxon-name-part>
              <tp:taxon-name-part taxon-name-part-type="species" reg="pelingeni">pelingeni</tp:taxon-name-part>
              <object-id xmlns:xlink="http://www.w3.org/1999/xlink" content-type="zoobank" xlink:type="simple">http://zoobank.org/613FE6FB-4601-4A01-A07E-7FDF97AF55B1</object-id>
            </tp:taxon-name><tp:taxon-status xmlns:xlink="http://www.w3.org/1999/xlink" xlink:type="simple">sp. nov.</tp:taxon-status><xref ref-type="fig" rid="F35">Figures 35</xref><xref ref-type="fig" rid="F36">, 36</xref><xref ref-type="fig" rid="F45">, 45b</xref><xref ref-type="fig" rid="F49">, 49b</xref></tp:nomenclature><tp:treatment-sec sec-type="diagnosis" id="SECID0EQAAM"><title>Diagnosis.</title><p><bold>Larva.</bold> Following combination of characters: A) dorsal surface of labrum with submarginal arc of 15–17 long, clavate setae; B) labial palp segment II with a thumb-like distomedial protuberance, segment III slightly pentagonal; C) left mandible without setae at apex of mola; D) fore femur rather broad, length ca. 3 × maximum width, dorsal margin with 11–14 curved, spine-like setae; E) paraproct distally expanded, with ca. 35 stout, marginal spines.</p></tp:treatment-sec><tp:treatment-sec sec-type="description" id="SECID0EYAAM"><title>Description.</title><p><bold>Larva</bold> (Figs <xref ref-type="fig" rid="F35">35</xref>, <xref ref-type="fig" rid="F36">36</xref>, <xref ref-type="fig" rid="F45">45b</xref>). Body length 3.5–4.2 mm. Cerci ca. 1/2 of body length. Paracercus ca. 2/3 of cerci length. Antenna approx. twice as long as head length.</p><fig id="F35" position="float" orientation="portrait"><object-id xmlns:xlink="http://www.w3.org/1999/xlink" content-type="doi" xlink:type="simple">10.3897/zookeys.1002.58017.figure35</object-id><object-id xmlns:xlink="http://www.w3.org/1999/xlink" content-type="arpha" xlink:type="simple">35C5F405-B6F4-5EF5-B64A-2271F3F5F0FC</object-id><label>Figure 35.</label><caption><p><italic><tp:taxon-name><tp:taxon-name-part taxon-name-part-type="genus" reg="Labiobaetis">Labiobaetis</tp:taxon-name-part> <tp:taxon-name-part taxon-name-part-type="species" reg="pelingeni">pelingeni</tp:taxon-name-part></tp:taxon-name></italic> sp. nov., larva morphology <bold>a</bold> labrum <bold>b</bold> right mandible <bold>c</bold> right prostheca <bold>d</bold> left mandible <bold>e</bold> left prostheca <bold>f</bold> hypopharynx and superlinguae <bold>g</bold> maxilla <bold>h</bold> labium <bold>i</bold> apex of paraglossa.</p></caption><graphic xmlns:xlink="http://www.w3.org/1999/xlink" xlink:href="zookeys-1002-001-g035.jpg" position="float" orientation="portrait" xlink:type="simple" id="oo_484700.jpg"><uri content-type="original_file" xlink:type="simple">https://binary.pensoft.net/fig/484700</uri></graphic></fig><p><bold><italic>Colouration</italic>.</bold> Head, thorax, and abdomen dorsally light brown, fore protoptera light brown. Head, thorax, and abdomen ventrally light brown. Legs light brown, femur with distomedial brown spot and brown apex. Caudalii light brown.</p><p><bold><italic>Antenna</italic></bold> (Fig. <xref ref-type="fig" rid="F36">36f</xref>) with scape and pedicel subcylindrical, without distolateral process at scape.</p><fig id="F36" position="float" orientation="portrait"><object-id xmlns:xlink="http://www.w3.org/1999/xlink" content-type="doi" xlink:type="simple">10.3897/zookeys.1002.58017.figure36</object-id><object-id xmlns:xlink="http://www.w3.org/1999/xlink" content-type="arpha" xlink:type="simple">B96BBFF1-FE2A-59B0-B5B7-3677312DA679</object-id><label>Figure 36.</label><caption><p><italic><tp:taxon-name><tp:taxon-name-part taxon-name-part-type="genus" reg="Labiobaetis">Labiobaetis</tp:taxon-name-part> <tp:taxon-name-part taxon-name-part-type="species" reg="pelingeni">pelingeni</tp:taxon-name-part></tp:taxon-name></italic> sp. nov., larva morphology <bold>a</bold> foreleg <bold>b</bold> fore claw <bold>c</bold> tergum IV <bold>d</bold> gill IV <bold>e</bold> paraproct <bold>f</bold> antennal scape.</p></caption><graphic xmlns:xlink="http://www.w3.org/1999/xlink" xlink:href="zookeys-1002-001-g036.jpg" position="float" orientation="portrait" xlink:type="simple" id="oo_484701.jpg"><uri content-type="original_file" xlink:type="simple">https://binary.pensoft.net/fig/484701</uri></graphic></fig><p><bold><italic>Labrum</italic></bold> (Fig. <xref ref-type="fig" rid="F35">35a</xref>). Rectangular, length 0.7 × maximum width. Distal margin with medial emargination and a small process. Dorsally with medium to long, fine, simple setae scattered over surface; submarginal arc of setae composed of 15–17 long, clavate setae. Ventrally with marginal row of setae composed of anterolateral long, feathered setae and medial long, bifid setae; ventral surface with ca. four short, spine-like setae near lateral and anterolateral margin.</p><p><bold><italic>Right mandible</italic></bold> (Fig. <xref ref-type="fig" rid="F35">35b, c</xref>). Incisor and kinetodontium fused. Incisor with five denticles; kinetodontium with three denticles, inner margin of innermost denticle with a row of thin setae. Prostheca robust, apically denticulate. Margin between prostheca and mola slightly convex, with minute denticles. Tuft of setae at apex of mola present.</p><p><bold><italic>Left mandible</italic></bold> (Fig. <xref ref-type="fig" rid="F35">35d, e</xref>). Incisor and kinetodontium fused. Incisor with five denticles; kinetodontium with three denticles. Prostheca robust, apically with small denticles and comb-shaped structure. Margin between prostheca and mola straight, with minute denticles towards subtriangular process. Subtriangular process long and slender, above level of area between prostheca and mola. Denticles of mola apically constricted. Tuft of setae at apex of mola absent.</p><p>Both mandibles with lateral margins almost straight. Basal half with fine, simple setae scattered over dorsal surface.</p><p><bold><italic>Hypopharynx and superlinguae</italic></bold> (Fig. <xref ref-type="fig" rid="F35">35f</xref>). Lingua approx. as long as superlinguae. Lingua longer than broad; medial tuft of stout setae well developed; distal half laterally expanded. Superlinguae distally straight; lateral margin rounded; fine, long, simple setae along distal margin.</p><p><bold><italic>Maxilla</italic></bold> (Fig. <xref ref-type="fig" rid="F35">35g</xref>). Galea-lacinia ventrally with two simple, apical setae under canines. Inner dorsal row of setae with three denti-setae, distal denti-seta tooth-like, middle and proximal denti-setae slender, bifid and pectinate. Medially with one bipectinate, spine-like seta and three or four medium to long, simple setae. Maxillary palp 1.3 × as long as length of galea-lacinia; 2-segmented; palp segment II 1.6 × length of segment I; setae on maxillary palp fine, simple, scattered over surface of segments I and II; apex of last segment rounded, with slight excavation at inner distolateral margin.</p><p><bold><italic>Labium</italic></bold> (Fig. <xref ref-type="fig" rid="F35">35h, i</xref>). Glossa basally broad, narrowing toward apex; shorter than paraglossa; inner margin with six spine-like setae increasing in length distally; apex with two long and one medium, robust, pectinate setae; outer margin with four spine-like setae increasing in length distally; ventral surface with fine, simple, scattered setae. Paraglossa sub-rectangular, curved inward; apex rounded; with three rows of long, robust, distally pectinate setae in apical area and two medium, simple setae in anteromedial area; dorsally with a row of three long, spine-like setae near inner margin. Labial palp with segment I 0.8 × length of segments II and III combined. Segment I ventrally with short, fine, simple setae. Segment II with thumb-like distomedial protuberance; distomedial protuberance 0.6 × width of base of segment III; ventral surface with short, fine, simple setae; dorsally with two long, spine-like, simple setae near outer margin. Segment III slightly pentagonal; apex slightly truncate; length 1.2 × width; ventrally covered with short, spine-like, simple setae and short, fine, simple setae.</p><p><bold><italic>Hind protoptera</italic></bold> absent.</p><p><bold><italic>Foreleg</italic></bold> (Fig. <xref ref-type="fig" rid="F36">36a, b</xref>). Ratio of foreleg segments 1.2:1.0:0.5:0.2. <bold><italic>Femur</italic>.</bold> Length ca. 3 × maximum width. Dorsal margin with 11–14 long, curved, spine-like setae; length of setae 0.27 × maximum width of femur. Apex rounded; with a pair of long, curved, spine-like setae and one or two short, stout setae and some fine, simple setae. Many stout, lanceolate setae scattered along ventral margin; femoral patch absent. <bold><italic>Tibia</italic>.</bold> Dorsal margin with a row of short, spine-like setae and fine simple setae, on apex one longer, spine-like seta. Ventral margin with a row of short, curved, spine-like setae, on apex some longer, partly bipectinate setae and a tuft of fine, simple setae. Anterior surface scattered with stout, lanceolate setae. Patellotibial suture present on basal 1/3. <bold><italic>Tarsus</italic>.</bold> Dorsal margin with a row of fine, simple setae. Ventral margin with a row of curved, spine-like setae. Claw with one row of nine or ten denticles; distally pointed; with ca. two stripes; subapical setae absent.</p><p><bold><italic>Terga</italic></bold> (Fig. <xref ref-type="fig" rid="F36">36c</xref>). Surface with irregular rows of U-shaped scale bases and scattered micropores. Posterior margin of tergum IV with triangular spines, wider than long.</p><p><bold><italic>Gills</italic></bold> (Fig. <xref ref-type="fig" rid="F36">36d</xref>). Present on segments II–VII. Margin with small denticles intercalating fine simple setae. Tracheae extending from main trunk to inner and outer margins. Gill IV as long as length of segments V and 1/3 VI combined. Gill VII as long as length of segment VIII.</p><p><bold><italic>Paraproct</italic></bold> (Fig. <xref ref-type="fig" rid="F36">36e</xref>). Distally expanded, with ca. 35 stout, marginal spines. Surface scattered with U-shaped scale bases, fine, simple setae and micropores. Cercotractor with numerous small, marginal spines.</p></tp:treatment-sec><tp:treatment-sec sec-type="etymology" id="SECID0EESAM"><title>Etymology.</title><p>Dedicated to Mr. Arthien Lovell Pelingen (Philippines), entomologist and former project assistant of the <abbrev xmlns:xlink="http://www.w3.org/1999/xlink" content-type="institution" xlink:title="Ateneo de Manila University, Quezon City" id="ABBRID0ETSAM" xlink:type="simple">AdMU</abbrev> Biodiversity Laboratory.</p></tp:treatment-sec><tp:treatment-sec sec-type="distribution" id="SECID0EYSAM"><title>Distribution.</title><p>Philippines: Negros and Cebu (Fig. <xref ref-type="fig" rid="F49">49b</xref>).</p></tp:treatment-sec><tp:treatment-sec sec-type="Biological aspects" id="SECID0ELTAM"><title>Biological aspects.</title><p>The specimens were collected at altitudes of 50 m and 480 m, on submerged wood or in riverside pools.</p></tp:treatment-sec><tp:treatment-sec sec-type="type material" id="SECID0E1TAM"><title>Type material.</title><p><bold><italic>Holotype</italic>.</bold> Philippines • larva; Negros Oriental, Valencia, Malaunay, small tributary; <named-content xmlns:xlink="http://www.w3.org/1999/xlink" content-type="dwc:verbatimCoordinates" xlink:type="simple"><named-content content-type="geo-json" specific-use="{&#34;type&#34;:&#34;Point&#34;,&#34;coordinates&#34;:[123.168611,9.304722]}" id="NCID0EIUAM" xlink:type="simple">09°18'17"N, 123°10'07"E</named-content></named-content>; 480 m; 01.IX.2019; leg. Garces and Pelingen; on slide; GBIFCH 00592315; <named-content xmlns:xlink="http://www.w3.org/1999/xlink" content-type="dwc:institutional_code" xlink:type="simple">PNM</named-content>. <bold><italic>Paratypes</italic>.</bold> Philippines • 11 larvae; same data as holotype; 2 on slides; GenBank: <ext-link xmlns:xlink="http://www.w3.org/1999/xlink" ext-link-type="gen" xlink:href="MT830982" xlink:type="simple">MT830982</ext-link>; GBIFCH 00654901, GBIFCH 00592305; <named-content xmlns:xlink="http://www.w3.org/1999/xlink" content-type="dwc:institutional_code" xlink:type="simple">ZSM</named-content>; 7 in alcohol; GBIFCH 00515490, GBIFCH 515491; <abbrev xmlns:xlink="http://www.w3.org/1999/xlink" content-type="institution" xlink:title="Ateneo de Manila University, Quezon City" id="ABBRID0EJVAM" xlink:type="simple">AdMU</abbrev>; 2 in alcohol; GBIFCH 00515463; <named-content xmlns:xlink="http://www.w3.org/1999/xlink" content-type="dwc:institutional_code" xlink:type="simple">ZSM</named-content> • 9 larvae; Cebu, Sogod, Bagatayam; <named-content xmlns:xlink="http://www.w3.org/1999/xlink" content-type="dwc:verbatimCoordinates" xlink:type="simple"><named-content content-type="geo-json" specific-use="{&#34;type&#34;:&#34;Point&#34;,&#34;coordinates&#34;:[123.996944,10.758889]}" id="NCID0EWVAM" xlink:type="simple">10°45'32"N, 123°59'49"E</named-content></named-content>; 50 m.; 08.IX.1996; leg. Mendoza; 1 on slide; GenBank: <ext-link xmlns:xlink="http://www.w3.org/1999/xlink" ext-link-type="gen" xlink:href="MT830983" xlink:type="simple">MT830983</ext-link>; GBIFCH 00763672; <abbrev xmlns:xlink="http://www.w3.org/1999/xlink" content-type="institution" xlink:title="Ateneo de Manila University, Quezon City" id="ABBRID0EAWAM" xlink:type="simple">AdMU</abbrev>; 5 in alcohol; GBIFCH 00515492; <abbrev xmlns:xlink="http://www.w3.org/1999/xlink" content-type="institution" xlink:title="Ateneo de Manila University, Quezon City" id="ABBRID0EFWAM" xlink:type="simple">AdMU</abbrev>; 3 in alcohol; GBIFCH 515493, GBIFCH 00515462; <named-content xmlns:xlink="http://www.w3.org/1999/xlink" content-type="dwc:institutional_code" xlink:type="simple">ZSM</named-content>.</p></tp:treatment-sec><tp:treatment-sec><!--Section generated to contain objects referenced in tp:taxon-treatment.--><fig id="F45" position="float" orientation="portrait"><object-id xmlns:xlink="http://www.w3.org/1999/xlink" content-type="doi" xlink:type="simple">10.3897/zookeys.1002.58017.figure45</object-id><object-id xmlns:xlink="http://www.w3.org/1999/xlink" content-type="arpha" xlink:type="simple">18406ED1-29D2-5D40-8E79-AE10093638A0</object-id><label>Figure 45.</label><caption><p>Habitus, larvae, dorsal view <bold>a</bold><italic><tp:taxon-name><tp:taxon-name-part taxon-name-part-type="genus" reg="Labiobaetis">Labiobaetis</tp:taxon-name-part> <tp:taxon-name-part taxon-name-part-type="species" reg="freitagi">freitagi</tp:taxon-name-part></tp:taxon-name></italic> sp. nov. <bold>b</bold><italic><tp:taxon-name><tp:taxon-name-part taxon-name-part-type="genus" reg="Labiobaetis">Labiobaetis</tp:taxon-name-part> <tp:taxon-name-part taxon-name-part-type="species" reg="pelingeni">pelingeni</tp:taxon-name-part></tp:taxon-name></italic> sp. nov. <bold>c</bold><italic><tp:taxon-name><tp:taxon-name-part taxon-name-part-type="genus" reg="Labiobaetis">Labiobaetis</tp:taxon-name-part> <tp:taxon-name-part taxon-name-part-type="species" reg="giselae">giselae</tp:taxon-name-part></tp:taxon-name></italic> sp. nov. <bold>d</bold><italic><tp:taxon-name><tp:taxon-name-part taxon-name-part-type="genus" reg="Labiobaetis">Labiobaetis</tp:taxon-name-part> <tp:taxon-name-part taxon-name-part-type="species" reg="mendozai">mendozai</tp:taxon-name-part></tp:taxon-name></italic> sp. nov.</p></caption><graphic xmlns:xlink="http://www.w3.org/1999/xlink" xlink:href="zookeys-1002-001-g045.jpg" position="float" orientation="portrait" xlink:type="simple" id="oo_484710.jpg"><uri content-type="original_file" xlink:type="simple">https://binary.pensoft.net/fig/484710</uri></graphic></fig><fig id="F49" position="float" orientation="portrait"><object-id xmlns:xlink="http://www.w3.org/1999/xlink" content-type="doi" xlink:type="simple">10.3897/zookeys.1002.58017.figure49</object-id><object-id xmlns:xlink="http://www.w3.org/1999/xlink" content-type="arpha" xlink:type="simple">0C2C5BFF-4BCA-5EEE-9E66-514EC4A0AC81</object-id><label>Figure 49.</label><caption><p>Distribution of <italic><tp:taxon-name><tp:taxon-name-part taxon-name-part-type="genus" reg="Labiobaetis">Labiobaetis</tp:taxon-name-part></tp:taxon-name></italic> in the Philippines <bold>a</bold> Group <italic><tp:taxon-name><tp:taxon-name-part taxon-name-part-type="genus" reg="Labiobaetis"/><tp:taxon-name-part taxon-name-part-type="species" reg="operosus">operosus</tp:taxon-name-part></tp:taxon-name></italic><bold>b</bold> Group <italic><tp:taxon-name><tp:taxon-name-part taxon-name-part-type="genus" reg="Labiobaetis"/><tp:taxon-name-part taxon-name-part-type="species" reg="sumigarensis">sumigarensis</tp:taxon-name-part></tp:taxon-name></italic><bold>c</bold> Group <italic><tp:taxon-name><tp:taxon-name-part taxon-name-part-type="genus" reg="Labiobaetis"/><tp:taxon-name-part taxon-name-part-type="species" reg="vallus">vallus</tp:taxon-name-part></tp:taxon-name></italic>.</p></caption><graphic xmlns:xlink="http://www.w3.org/1999/xlink" xlink:href="zookeys-1002-001-g049.jpg" position="float" orientation="portrait" xlink:type="simple" id="oo_484714.jpg"><uri content-type="original_file" xlink:type="simple">https://binary.pensoft.net/fig/484714</uri></graphic></fig></tp:treatment-sec></tp:taxon-treatment>
